# Supplementary material for: India’s potential for integrating solar and on- and offshore wind power into its energy system
Source: Nat Commun. 2020 Sep 21;11:4750. doi: 10.1038/s41467-020-18318-7 (PMC7505833; doi:10.1038/s41467-020-18318-7)
Supplement: Supplementary file 4 — Supplementary Data 1 [file 41467_2020_18318_MOESM4_ESM.xlsx]

## Sheet: results for different scenarios
Scenario		Basic+Mid storage					Basic+No storage					Basic+Low storage					Basic+High storage					Basic+No storage+High gas price					High renewable cost+Mid storage
Renewable penetration		0	0.2	0.4	0.6	0.8	0	0.2	0.4	0.6	0.8	0	0.2	0.4	0.6	0.8	0	0.2	0.4	0.6	0.8	0	0.2	0.4	0.6	0.8	0	0.2	0.4	0.6	0.8
National cost breakdown ($)	fuel cost for coal	1.95811e+11	1.44659e+11	8.71461e+10	5.85978e+10	2.6169e+10	1.95811e+11	1.446e+11	9.23669e+10	5.53801e+10	2.03076e+10	1.95811e+11	1.4454e+11	6.56241e+10	5.76867e+10	2.5676e+10	1.95811e+11	1.44596e+11	9.11347e+10	5.82301e+10	2.58907e+10	2.01816e+11	1.44819e+11	9.26164e+10	5.95276e+10	2.5302e+10	2.01816e+11	1.15805e+11	7.34757e+10	4.70852e+10	2.10838e+10
	fuel cost for gas	1.22346e+10	3.76128e+08	4.08587e+08	5.33385e+08	4.56537e+08	1.22346e+10	3.13264e+08	3.8838e+08	6.37581e+09	1.26633e+10	1.22346e+10	8.1842e+08	2.37379e+08	2.41763e+08	1.04939e+08	1.22346e+10	4.00307e+08	4.00249e+08	1.52658e+09	1.66551e+09	1.17693e+10	1.61728e+08	1.71533e+08	2.14709e+09	9.41674e+09	1.17693e+10	1.3907e+08	3.05122e+08	5.74756e+08	5.30788e+08
	coal O&M	5.2044e+09	3.92351e+09	3.33115e+09	2.94326e+09	2.22515e+09	5.2044e+09	4.1899e+09	3.88743e+09	2.96787e+09	2.22514e+09	5.2044e+09	3.78244e+09	2.76936e+09	2.61147e+09	2.22514e+09	5.2044e+09	4.15429e+09	3.52213e+09	2.92835e+09	2.22513e+09	5.20905e+09	4.19207e+09	3.88712e+09	3.38347e+09	2.61585e+09	5.20905e+09	4.04425e+09	3.71213e+09	2.8219e+09	2.22513e+09
	gas O&M	3.76585e+08	3.42353e+08	3.42354e+08	3.68462e+08	3.46585e+08	3.76585e+08	3.4235e+08	3.42365e+08	1.20143e+09	2.10797e+09	3.76585e+08	3.42353e+08	3.42379e+08	3.42384e+08	3.4237e+08	3.76585e+08	3.42357e+08	3.42356e+08	5.05267e+08	4.90327e+08	3.76585e+08	3.4235e+08	3.4235e+08	8.38004e+08	1.80572e+09	3.76585e+08	3.42357e+08	3.42365e+08	3.4266e+08	3.42361e+08
	capital cost for coal	1.24505e+10	4.60231e+09	4.99518e+09	3.24336e+09	112865	1.24505e+10	5.32416e+09	7.50753e+09	3.35449e+09	59051.3	1.24505e+10	4.22003e+09	2.45798e+09	1.74489e+09	60063.5	1.24505e+10	5.22767e+09	5.85774e+09	3.17602e+09	36629	1.24715e+10	5.33005e+09	7.50615e+09	5.23148e+09	1.67641e+09	1.24715e+10	4.92947e+09	6.71583e+09	2.69525e+09	28565.8
	capital cost for gas	2208.66	8290.11	16297.4	9.33598e+07	1.51419e+07	2208.66	1547.52	57056	3.0716e+09	6.04957e+09	2208.66	7991.95	102179	122829	74375.9	2208.66	16109.9	23329.3	5.82504e+08	5.29083e+08	4229.9	1054.04	2089.46	1.69802e+09	4.92522e+09	4229.9	17115.1	57094	1.10612e+06	43355.1
	startup cost for coal	4.68465e+06	4.19797e+07	5.01745e+08	1.02474e+09	1.27155e+09	4.68465e+06	5.74464e+07	6.9796e+08	1.19361e+09	2.07117e+09	4.68465e+06	4.22081e+07	4.65411e+08	4.81543e+08	7.82549e+08	4.68465e+06	5.60054e+07	5.14733e+08	1.14868e+09	1.603e+09	5.05907e+06	5.89502e+07	7.572e+08	2.06974e+09	3.47948e+09	5.05907e+06	7.45288e+07	6.29667e+08	9.14538e+08	1.25662e+09
	startup cost for gas	4.24538e+08	1.63755e+08	1.85876e+08	3.1312e+08	2.71958e+08	4.24538e+08	1.84141e+08	2.7326e+08	2.54044e+09	5.21836e+09	4.24538e+08	9.28713e+07	4.80065e+07	3.89489e+07	6.66023e+07	4.24538e+08	2.15687e+08	2.31265e+08	6.70577e+08	7.68221e+08	3.83195e+08	1.66999e+08	1.92262e+08	1.457e+09	4.31306e+09	3.83195e+08	8.04335e+07	1.46893e+08	2.56078e+08	2.5231e+08
	operation cost for hydro	5.34766e+09	5.47502e+09	5.3073e+09	4.25046e+09	3.08129e+09	5.34766e+09	5.47493e+09	4.71341e+09	3.59801e+09	1.8815e+09	5.34766e+09	5.47502e+09	5.38256e+09	4.87439e+09	3.4452e+09	5.34766e+09	5.47502e+09	5.31528e+09	4.06523e+09	2.78521e+09	5.34766e+09	5.47496e+09	4.69343e+09	3.438e+09	1.68321e+09	5.34766e+09	5.40653e+09	5.03956e+09	4.1276e+09	2.93901e+09
	solar amortized cost		1.25511e+10	1.58498e+10	1.90993e+10	2.93118e+10		1.10347e+10	1.35926e+10	1.8479e+10	2.66377e+10		1.34145e+10	2.39221e+10	2.64012e+10	3.69164e+10		1.10653e+10	1.51446e+10	1.89187e+10	2.81294e+10		1.11232e+10	1.35007e+10	1.79609e+10	2.66321e+10		9407.62	3.25127e+09	3.52218e+10	7.08606e+10
	solar O&M		7.87759e+08	9.70199e+08	1.14991e+09	1.71473e+09		7.03891e+08	8.45359e+08	1.11561e+09	1.56684e+09		8.35511e+08	1.41664e+09	1.55375e+09	2.13531e+09		7.05586e+08	9.31195e+08	1.13993e+09	1.64933e+09		7.08788e+08	8.40277e+08	1.08696e+09	1.56652e+09		2.80814e+08	4.5696e+08	2.18905e+09	4.11987e+09
	wind amortized cost		5.17883e+09	3.2426e+10	5.19016e+10	7.57896e+10		6.20257e+09	3.44037e+10	6.08162e+10	9.95213e+10		6.15494e+09	3.76329e+10	4.67004e+10	7.40505e+10		8.23924e+09	3.36028e+10	5.81409e+10	8.65783e+10		6.15083e+09	3.45322e+10	6.20885e+10	1.00946e+11		3.68065e+10	7.22797e+10	9.03199e+10	1.32511e+11
	wind O&M		1.12051e+09	5.75627e+09	8.98764e+09	1.29511e+10		1.29037e+09	6.12622e+09	1.05169e+10	1.69513e+10		1.36955e+09	7.13285e+09	8.3548e+09	1.27044e+10		1.71538e+09	5.99333e+09	1.00647e+10	1.47829e+10		1.28179e+09	6.14753e+09	1.0728e+10	1.71877e+10		6.68034e+09	1.23761e+10	1.52412e+10	2.21321e+10
	storage cost		25027.1	2.53736e+09	4.78158e+09	1.34193e+10							14326.8	5.37528e+09	6.29276e+09	1.0085e+10		31189	2.35869e+09	5.14538e+09	1.46295e+10							17755.2	7.76995e+08	2.1699e+09	5.98382e+09
	network expansion cost	326.571	1.30356e+09	2.63628e+09	1.10236e+10	1.4762e+10	326.571	3.66599e+07	2.5902e+09	9.77125e+09	1.70411e+10	326.571	8.91801e+08	8.83217e+09	9.60907e+09	1.01274e+10	326.571	91569.4	1.55539e+09	1.02635e+10	1.53007e+10	2470.61	9.52485e+07	2.81428e+09	1.06569e+10	1.68591e+10	2470.61	3.44288e+08	1.54638e+10	1.61089e+10	1.62236e+10
	total	2.31854e+11	1.25671e+08	1.62394e+11	1.68312e+11	1.81786e+11	2.31854e+11	1.79755e+11	1.67735e+11	1.80382e+11	2.14243e+11	2.31854e+11	2.97727e+08	1.61639e+11	1.66934e+11	1.78662e+11	2.31854e+11	3.74366e+07	1.66905e+11	1.76506e+11	1.97027e+11	2.37379e+11	1.79906e+11	1.68001e+11	1.82312e+11	2.18409e+11	2.37379e+11	5.08756e+09	1.94972e+11	2.2007e+11	2.80461e+11
National CO2 status	CO2 reduction cost ($/ton)		-41.9163	-31.0793	-21.9222	-15.6251		-38.3046	-28.6366	-15.4056	-1.87582		-36.9682	-23.1181	-21.6543	-15.5157		-36.0445	-30.0993	-18.9754	-11.4873		-38.2494	-28.5568	-14.8474	-0.669133		-38.2856	-14.4368	-1.17134	15.9918
	reduced CO2 (%)		0.162915	0.495061	0.659539	0.847164		0.163482	0.464973	0.656985	0.836851		0.162003	0.620018	0.665858	0.851285		0.163193	0.472048	0.658069	0.844397		0.163579	0.46491	0.650958	0.830254		0.163084	0.468016	0.657374	0.845342
National capacity(MW)	gas	33678.7	27834	27834.1	30510.2	28267.5	33678.7	27833.7	27835.2	115906	183058	33678.7	27834	27836.3	27837	27835.6	33678.7	27834.3	27834.3	44535.7	43003.9	33678.8	27833.6	27833.7	71384.9	147794	33678.8	27834.3	27835.1	27864.9	27834.8
	coal	593072	466021	342970	302198	226715	593072	498222	401443	304785	226714	593072	448969	283920	267323	226714	593072	493918	363046	300631	226714	593609	498485	401410	348470	261073	593609	480615	383017	289442	226714
	solar	0	286458	352800	418150	623539	0	255961	307403	405676	569758	0	303822	515143	565001	776477	0	256577	338617	414519	599758	0	257741	305555	395257	569645	0	34038.1	55389.1	265339	499379
	wind	0	76595.5	437290	682789	983906	0	88209.7	418853	704971	1.10384e+06	0	93616.9	536523	590771	868640	0	117263	409767	688149	1.01077e+06	0	87622.7	420311	719122	1.11923e+06	0	227789	562692	775705	1.06297e+06
	network	75050	96841.1	136819	319068	389783	75050	92759.8	153645	285732	422999	75050	100573	246559	269399	303937	75050	93134.1	131424	322475	405678	75050	93181	157467	305174	418428	75050	171042	338791	389630	414070
	storage		31576.9	54731.7	88576.9	178163							50154.6	136511	151154	249140		1.8372	34703.8	70031.9	142194							24355.4	44484.5	102797	186390
